# Supplementary material for: Aging Dogs Manifest Myopia as Measured by Autorefractor
Source: PLoS One. 2016 Feb 10;11(2):e0148436. doi: 10.1371/journal.pone.0148436 (PMC4749634; doi:10.1371/journal.pone.0148436)
Supplement: S1 Appendix — Individual dog refractive error raw data and calculated spherical equivalent were determined using auto-refractor under the indirect light condition of ~ 125 lux and under the direct light condition of ~ 1,100 lux. The indirect lighting condition (illumination ~125 lux) was set with indoor light from an adjacent room coming through an open door into a dark room with dogs facing the incoming light. The direct light condition (illumination ~1,100 lux) was set in the same position but with the light turned on in the examination room. Eyes were first tested under the indirect lighting condition, followed by direct lighting at the same setting. Dataset included results for nine dogs under two light conditions for both left and right eyes, five measurements per eye per condition, and for three different test days within six-week time period. (XLSX) [file pone.0148436.s001.xlsx]

## Sheet: autorefractor dataset
				Indirect Lighting	Right				Indirect Lighting	Left				Direct Lighting	Right				Direct Lighting	Left
Measurement	Dog ID	Dog Age	Test Day	Reliabity Measure	Sphere	Cylinder	Angle	Spherical Equivalent (s+1/2c)	Reliabity Measure	Sphere	Cylinder	Angle	Spherical Equivalent (s+1/2c)	Reliabity Measure	Sphere	Cylinder	Angle	Spherical Equivalent (s+1/2c)	Reliabity Measure	Sphere	Cylinder	Angle	Spherical Equivalent (s+1/2c)
1	5	5.93	1	4	-1.25	-1	106	-1.75	5	-1.5	-0.75	120	-1.875	4	-1.25	-1	94	-1.75	6	-1.5	-0.25	94	-1.625
2	5	5.93	1	4	-1	-0.5	33	-1.25	4	-0.5	-0.75	41	-0.875	4	-1	-1.25	91	-1.625	6	-1.5	-0.75	2	-1.875
3	5	5.93	1	5	-1	-0.5	103	-1.25	6	-0.5	-0.75	73	-0.875	7	-1	-0.5	96	-1.25	5	-0.75	-0.25	78	-0.875
4	5	5.93	1	4	-1.5	-1.5	167	-2.25	5	-1	-0.5	86	-1.25	6	-0.75	-1.25	82	-1.375	5	-1.75	-0.5	103	-2
5	5	5.93	1	5	-0.5	-0.75	79	-0.875	4	-1	-0.25	180	-1.125	4	-1.25	-1	145	-1.75	7	-1.75	-1	123	-2.25
1	9	13.65	1	4	-1.5	-0.75	71	-1.875	4	-1.5	-1.5	137	-2.25	4	-1	-0.75	80	-1.375	6	-0.75	-2.75	97	-2.125
2	9	13.65	1	4	-1.25	-1	4	-1.75	4	-0.75	-2	99	-1.75	6	-1.25	-1.25	103	-1.875	4	-0.75	-1.75	111	-1.625
3	9	13.65	1	4	-2	-2	153	-3	4	-1.25	-2	104	-2.25	6	-1	-1.5	74	-1.75	4	-1	-2.5	99	-2.25
4	9	13.65	1	4	-1.75	-2.25	6	-2.875	4	-2.5	-1.75	127	-3.375	6	0	-2.5	91	-1.25	4	-1	-1.75	117	-1.875
5	9	13.65	1	5	-1	-0.75	70	-1.375	4	-2.75	-1.75	128	-3.625	4	-0.25	-2	78	-1.25	4	-1	-1.75	105	-1.875
1	8	10.22	1	5	-1.25	-2.25	91	-2.375	4	-1	-1.75	85	-1.875	7	-1.5	-1.75	88	-2.375	8	-2.5	-0.25	90	-2.625
2	8	10.22	1	5	-1.5	-1.5	89	-2.25	4	-0.25	-1.5	76	-1	7	-1.75	-2.5	86	-3	7	-1.75	-2.75	72	-3.125
3	8	10.22	1	6	-4	-0.75	100	-4.375	4	-1	-2.25	84	-2.125	7	-3.25	-1.75	45	-4.125	6	-1.5	-1.75	78	-2.375
4	8	10.22	1	4	-1	-1.5	90	-1.75	4	-0.75	-2	81	-1.75	8	-2.75	-1.75	88	-3.625	6	-2.25	-1	78	-2.75
5	8	10.22	1	7	-1.25	-1.75	83	-2.125	5	-1	-1.75	80	-1.875	6	-2.75	-1.75	75	-3.625	6	-1.5	-1.5	78	-2.25
1	2	1.19	1	4	0.5	-1.75	146	-0.375	6	0	-0.25	40	-0.125	6	-0.75	-0.75	69	-1.125	9	-1.25	-1	166	-1.75
2	2	1.19	1	4	1.5	-1	164	1	7	0.5	-0.5	147	0.25	7	0.25	-1.5	123	-0.5	4	-1	-2.75	3	-2.375
3	2	1.19	1	7	0.25	-1.5	126	-0.5	5	0	-0.25	155	-0.125	6	-0.5	-0.75	138	-0.875	6	-0.5	-1	180	-1
4	2	1.19	1	7	0.75	-1	156	0.25	4	-1.25	-1	153	-1.75	4	-1	-0.75	7	-1.375	4	-1.25	-1.5	162	-2
5	2	1.19	1	4	1	-1.5	165	0.25	4	-0.75	-1.75	178	-1.625	4	-0.25	-1.5	123	-1	5	-1	-1	162	-1.5
1	7	8.88	1	7	0	-0.25	71	-0.125	6	0.25	-1.5	101	-0.5	4	-0.25	-1.5	3	-1	5	-0.25	-1.25	88	-0.875
2	7	8.88	1	8	0.25	-0.75	63	-0.125	4	0	-1.5	109	-0.75	4	0.25	-1.25	157	-0.375	4	-0.5	-1.25	112	-1.125
3	7	8.88	1	4	0	-1.25	90	-0.625	4	0	-1	102	-0.5	4	-0.25	-1	166	-0.75	4	-1.25	-1.25	105	-1.875
4	7	8.88	1	5	-0.5	-1.5	173	-1.25	4	0	-1.5	112	-0.75	6	-0.75	-0.5	70	-1	7	-0.5	-1	107	-1
5	7	8.88	1	7	0.5	-1.25	144	-0.125	6	0	-0.5	93	-0.25	7	-0.25	-1	71	-0.75	4	0.25	-1	102	-0.25
1	1	1.17	1	6	1.75	-1.75	166	0.875	7	0	-0.75	146	-0.375	6	-0.25	-2	7	-1.25	7	-0.75	-0.75	136	-1.125
2	1	1.17	1	7	1	-1	176	0.5	4	0.5	-1.25	4	-0.125	6	0.25	-1.75	2	-0.625	6	-0.5	-1.25	2	-1.125
3	1	1.17	1	4	0.75	-0.75	17	0.375	6	0	-1.75	174	-0.875	6	-0.75	-1.75	23	-1.625	6	-0.5	-1	150	-1
4	1	1.17	1	6	1	-0.75	1	0.625	4	1	-1.25	82	0.375	6	-0.25	-1.5	75	-1	5	-0.75	-0.75	146	-1.125
5	1	1.17	1	5	0	-1.25	53	-0.625	6	0	-1	34	-0.5	8	0	-1.5	83	-0.75	5	-1	-0.75	129	-1.375
1	4	3.19	1	4	-1	-1	84	-1.5	5	-0.25	-1.5	87	-1	6	-1.25	-1	98	-1.75	9	-0.75	-1.5	100	-1.5
2	4	3.19	1	5	-0.75	-1.25	90	-1.375	4	-0.75	-1.25	84	-1.375	6	-2.5	-0.75	16	-2.875	6	-1.75	-1.25	101	-2.375
3	4	3.19	1	7	-1.25	-1.25	83	-1.875	6	0	-1.5	91	-0.75	6	-1.5	-1	83	-2	6	-0.75	-2	124	-1.75
4	4	3.19	1	7	-1.5	-1	71	-2	7	-0.25	-1.5	91	-1	7	-1.5	-0.75	75	-1.875	7	-0.25	-1.25	97	-0.875
5	4	3.19	1	6	-1.25	-1	72	-1.75	4	-0.75	-1.25	87	-1.375	7	-2	-0.75	81	-2.375	7	-0.5	-1.75	113	-1.375
1	3	3.19	1	4	0	-0.5	76	-0.25	6	-0.25	-0.5	91	-0.5	4	-0.25	-0.75	69	-0.625	5	0	-1.25	95	-0.625
2	3	3.19	1	4	-0.25	-0.5	56	-0.5	4	0.25	-1.25	94	-0.375	6	-0.75	-0.5	85	-1	4	0	-1.75	94	-0.875
3	3	3.19	1	4	-0.25	-0.75	18	-0.625	5	-0.75	-0.5	64	-1	6	0	-1.25	79	-0.625	6	-1	-1	79	-1.5
4	3	3.19	1	8	-1	-0.5	61	-1.25	7	-0.5	-0.75	93	-0.875	8	-1.25	-0.5	32	-1.5	7	-1.25	-0.75	94	-1.625
5	3	3.19	1	7	-0.25	-0.75	74	-0.625	7	-1	-0.5	85	-1.25	7	-0.25	-1.25	82	-0.875	5	-2.25	-2.75	9	-3.625
1	6	5.93	1	6	-1	-1.25	89	-1.625	7	-2	-0.25	43	-2.125	7	-1.75	-0.5	50	-2	5	-0.25	-1.5	94	-1
2	6	5.93	1	7	-1.75	-0.5	78	-2	6	-0.5	-1.5	130	-1.25	8	-0.75	-1.25	80	-1.375	7	-2	-0.75	110	-2.375
3	6	5.93	1	8	-1	-0.75	62	-1.375	4	0	-1.5	94	-0.75	7	-2.25	-1.25	87	-2.875	7	-2.75	-1	96	-3.25
4	6	5.93	1	5	-1.25	-0.5	50	-1.5	4	-0.5	-1.25	96	-1.125	6	-3	-0.5	87	-3.25	7	-2.5	-1.25	88	-3.125
5	6	5.93	1	6	-1.5	-1	88	-2	5	-0.25	-1.25	93	-0.875	6	-3.5	-1	20	-4	7	-2.5	-1	95	-3
1	5	5.93	2	4	-0.5	-0.75	97	-0.875	5	0.75	-0.75	92	0.375	5	-1.25	-1.25	116	-1.875	5	-1.25	-0.75	94	-1.625
2	5	5.93	2	4	-1.5	-0.75	97	-1.875	7	-0.75	-1.25	69	-1.375	5	-1	-0.75	82	-1.375	5	-1	-1	93	-1.5
3	5	5.93	2	4	-1	-1	77	-1.5	4	-0.75	-0.5	84	-1	5	-1.25	-1.25	96	-1.875	9	-1.25	-0.75	123	-1.625
4	5	5.93	2	7	-0.75	-0.5	129	-1	5	-1.5	-0.5	83	-1.75	7	-1.25	-0.75	84	-1.625	5	-1.5	-1	99	-2
5	5	5.93	2	4	-1	-0.75	109	-1.375	8	-0.5	-0.75	92	-0.875	8	-2.25	-0.5	31	-2.5	8	-1.5	-0.75	97	-1.875
1	9	13.65	2	4	-1.25	-0.5	79	-1.5	4	-3.25	-1.75	143	-4.125	4	-1	-1.5	87	-1.75	4	-4	-1.25	120	-4.625
2	9	13.65	2	4	-0.75	-0.75	26	-1.125	4	-3	-1.75	120	-3.875	4	-1.25	-1.5	82	-2	5	-0.5	-3	113	-2
3	9	13.65	2	4	0.5	-1.75	100	-0.375	4	-1.25	-2.5	67	-2.5	6	-1.5	-1	78	-2	4	-1.25	-2.25	96	-2.375
4	9	13.65	2	4	-0.75	-3	87	-2.25	4	-1	-3	90	-2.5	4	-1.5	-1.25	88	-2.125	4	-1.75	-2.75	94	-3.125
5	9	13.65	2	4	-0.5	-0.5	106	-0.75	4	-2.25	-2.5	127	-3.5	4	-1.5	-2	83	-2.5	4	-1.25	-2.25	100	-2.375
1	8	10.22	2	5	-1.75	-2.75	94	-3.125	4	-1.25	-2.5	87	-2.5	5	-2	-1.75	66	-2.875	4	-0.75	-2	81	-1.75
2	8	10.22	2	4	-1	-1.75	85	-1.875	4	-0.5	-2	89	-1.5	4	-1.5	-1.75	77	-2.375	7	-1.25	-1.75	77	-2.125
3	8	10.22	2	5	-1.75	-2.25	80	-2.875	7	-0.5	-2	79	-1.5	6	-1.75	-2	82	-2.75	8	-1.5	-2	82	-2.5
4	8	10.22	2	5	-1.5	-2.75	86	-2.875	5	-0.75	-1.75	91	-1.625	7	-1.75	-2.75	88	-3.125	6	-1	-1.5	86	-1.75
5	8	10.22	2	4	-1.25	-1.75	82	-2.125	5	-0.25	-2	80	-1.25	6	-1.5	-1.5	93	-2.25	6	-1.5	-1.75	88	-2.375
1	2	1.19	2	4	0.75	-2.25	97	-0.375	5	1.5	-0.75	16	1.125	6	-1	-0.75	27	-1.375	6	-0.5	-1	2	-1
2	2	1.19	2	4	0.25	-0.25	33	0.125	5	-0.75	-1	161	-1.25	8	-1	-1.25	51	-1.625	8	0.25	-2	24	-0.75
3	2	1.19	2	5	0.5	-0.5	36	0.25	5	0.75	-1	8	0.25	6	-0.75	-1.25	49	-1.375	8	-0.5	-1.75	5	-1.375
4	2	1.19	2	6	0.5	-0.25	133	0.375	6	1	-0.75	4	0.625	7	-0.25	-0.5	178	-0.5	9	0.25	-0.5	171	0
5	2	1.19	2	5	0.25	-1	83	-0.25	6	0.5	-1	179	0	7	-0.5	-0.75	143	-0.875	7	-0.25	-1	4	-0.75
1	7	8.88	2	4	0	-0.75	101	-0.375	4	-1	-1.75	80	-1.875	4	-1	-1	63	-1.5	8	-0.25	-1	106	-0.75
2	7	8.88	2	4	-0.25	-0.5	104	-0.5	7	0.25	-1	20	-0.25	6	0.25	-0.5	58	0	5	0.75	-1	89	0.25
3	7	8.88	2	5	0.5	-1.5	84	-0.25	6	-0.25	-1.25	80	-0.875	4	-0.5	-0.5	83	-0.75	5	0	-1.5	85	-0.75
4	7	8.88	2	4	-0.25	-2	91	-1.25	4	0.5	-1.25	83	-0.125	7	-0.25	-0.5	86	-0.5	7	0.25	-1	98	-0.25
5	7	8.88	2	4	0	-0.75	66	-0.375	5	0.5	-1	67	0	4	-0.25	-0.75	77	-0.625	8	-0.25	-1.5	103	-1
1	1	1.17	2	5	0.5	-1.75	2	-0.375	6	0.5	-0.75	168	0.125	4	-2.25	-2.5	31	-3.5	8	-0.75	-0.75	161	-1.125
2	1	1.17	2	5	-0.25	-1.25	108	-0.875	5	0	-1	171	-0.5	6	-1	-1.5	57	-1.75	5	-0.5	-1	166	-1
3	1	1.17	2	6	1.25	-2.25	67	0.125	8	1	-0.5	100	0.75	5	-1	-1.25	56	-1.625	6	-1	-0.75	1	-1.375
4	1	1.17	2	5	0.25	-0.75	164	-0.125	5	0.5	-0.5	97	0.25	5	-1.75	-1.5	40	-2.5	6	0.75	-0.5	124	0.5
5	1	1.17	2	4	-0.25	-1	20	-0.75	6	-0.5	-0.5	138	-0.75	4	-0.25	-1.25	1	-0.875	5	-0.25	-2.25	166	-1.375
1	4	3.19	2	6	-0.5	-1.5	84	-1.25	4	-0.75	-2.25	138	-1.875	6	-0.5	-1	82	-1	9	-0.25	-1.25	89	-0.875
2	4	3.19	2	4	-1	-1	70	-1.5	5	-0.5	-1.75	94	-1.375	7	-0.5	-1	94	-1	6	0.25	-1.75	102	-0.625
3	4	3.19	2	7	-1	-1.25	82	-1.625	4	0	-2	95	-1	7	-0.75	-1.25	69	-1.375	5	0	-1.25	103	-0.625
4	4	3.19	2	8	-0.75	-1	69	-1.25	4	0	-1.5	95	-0.75	7	-0.25	-1.25	79	-0.875	8	-0.5	-1.5	100	-1.25
5	4	3.19	2	6	-0.75	-1.25	75	-1.375	5	-0.25	-2	96	-1.25	7	-1.25	-1.75	78	-2.125	8	0	-1.5	97	-0.75
1	3	3.19	2	5	-1.25	-1	7	-1.75	4	-0.75	-0.5	141	-1	4	-0.25	-1.5	77	-1	6	-0.75	-0.5	108	-1
2	3	3.19	2	6	-1	-1.5	93	-1.75	5	-1.5	-1.25	108	-2.125	7	-1	-1	76	-1.5	5	-1.5	-1.25	115	-2.125
3	3	3.19	2	5	-1.5	-0.5	122	-1.75	5	-0.5	-0.75	95	-0.875	5	-0.75	-0.75	84	-1.125	4	-0.75	-1	66	-1.25
4	3	3.19	2	4	-0.25	-1.25	52	-0.875	7	-1.5	-0.5	143	-1.75	4	-1	-1	55	-1.5	4	-1.5	-0.75	90	-1.875
5	3	3.19	2	7	-0.25	-0.5	78	-0.5	5	-0.5	-1	94	-1	6	-1.25	-0.75	57	-1.625	5	-1.5	-1.5	94	-2.25
1	6	5.93	2	7	-0.5	-2	81	-1.5	6	0.5	-1.5	92	-0.25	7	-2.5	-1.25	56	-3.125	7	-1.5	-1.25	91	-2.125
2	6	5.93	2	7	-1	-1	63	-1.5	7	-1.25	-1	93	-1.75	6	-2.5	-2	107	-3.5	6	-1.5	-1.25	81	-2.125
3	6	5.93	2	6	-1.25	-2.25	65	-2.375	8	-1.25	-1	83	-1.75	6	-1	-1.25	72	-1.625	6	-0.25	-1.5	99	-1
4	6	5.93	2	7	-1.25	-1.5	63	-2	6	-0.25	-1.25	90	-0.875	5	-1.25	-1.5	78	-2	6	-2	-1.75	88	-2.875
5	6	5.93	2	8	-1.25	-1	55	-1.75	6	-0.25	-1	98	-0.75	5	-1.5	-1.25	70	-2.125	4	-1	-1.5	99	-1.75
1	5	5.93	3	4	-0.25	-1.75	99	-1.125	7	-0.25	-0.75	66	-0.625	5	0.5	-0.75	76	0.125	6	-0.5	-0.75	76	-0.875
2	5	5.93	3	7	-0.75	-0.25	2	-0.875	4	-0.25	-0.75	75	-0.625	4	-0.25	-1	81	-0.75	6	-1	-0.5	127	-1.25
3	5	5.93	3	5	-0.25	-1	83	-0.75	4	0	-1	58	-0.5	5	-1	-0.75	80	-1.375	8	-1	-0.5	119	-1.25
4	5	5.93	3	4	-2	-1.25	165	-2.625	4	-1	-0.25	50	-1.125	6	-0.75	-1.75	60	-1.625	7	-1.25	-0.25	109	-1.375
5	5	5.93	3	6	-1	-1.25	100	-1.625	5	-1	-0.5	124	-1.25	5	-1.75	-2	4	-2.75	6	-0.75	-0.75	98	-1.125
1	9	13.65	3	4	-1.25	-0.75	25	-1.625	4	-1.5	-2	1	-2.5	4	-1	-2.25	86	-2.125	3	1	-2	173	0
2	9	13.65	3	4	-1.25	-2.25	88	-2.375	4	-2.75	-1.5	99	-3.5	5	-1	-0.75	60	-1.375	3	-0.75	-1.5	113	-1.5
3	9	13.65	3	4	-0.5	-1.25	25	-1.125	4	-1	-2	65	-2	4	-1	-2.25	86	-2.125	4	-1.25	-1.25	101	-1.875
4	9	13.65	3	4	-1	-1.5	85	-1.75	4	1.25	-1.75	176	0.375	4	-1.25	-1.25	78	-1.875	4	-1	-2.25	99	-2.125
5	9	13.65	3	4	-1.25	-1.75	87	-2.125	4	-2	-3	97	-3.5	4	-1	-1.5	82	-1.75	4	-1	-2.5	97	-2.25
1	8	10.22	3	5	-1.25	-2	77	-2.25	6	-0.75	-1.5	86	-1.5	6	-2	-2.25	81	-3.125	7	-1	-1.5	82	-1.75
2	8	10.22	3	4	-1.5	-2	80	-2.5	4	-0.75	-1.75	81	-1.625	6	-1.75	-2.25	63	-2.875	7	-1.5	-2.75	81	-2.875
3	8	10.22	3	4	-3.25	-1.5	90	-4	4	-0.75	-2.5	90	-2	6	-1.75	-2.25	70	-2.875	6	-1.75	-2.25	95	-2.875
4	8	10.22	3	4	-1.75	-2.25	88	-2.875	7	-1.75	-1.75	83	-2.625	6	-3.5	-12	52	-9.5	7	-1.5	-1.75	89	-2.375
5	8	10.22	3	4	-1	-1.25	87	-1.625	4	-0.5	-1.75	82	-1.375	6	-2.25	-1.75	77	-3.125	7	-1.25	-1.25	86	-1.875
1	2	1.19	3	7	0.75	-0.75	1667	0.375	5	0	-0.75	141	-0.375	9	-1	-0.75	31	-1.375	8	0.25	-0.75	7	-0.125
2	2	1.19	3	4	1	-0.25	160	0.875	6	0.75	-0.5	163	0.5	4	0	-0.75	67	-0.375	8	-1.25	-1.75	174	-2.125
3	2	1.19	3	7	0.5	-0.5	110	0.25	8	0.75	-0.25	178	0.625	7	-1.25	-1.5	33	-2	7	-0.75	-1.25	179	-1.375
4	2	1.19	3	8	1	-1	160	0.5	7	0.5	-0.5	112	0.25	5	-0.75	-1.25	62	-1.375	7	0.25	-1.25	127	-0.375
5	2	1.19	3	7	0.5	-1	135	0	6	0	-1	157	-0.5	4	-1.25	-2.5	59	-2.5	7	0.25	-1.25	3	-0.375
1	7	8.88	3	7	0.75	-0.75	129	0.375	4	-0.75	-1.75	98	-1.625	6	-0.75	-0.5	27	-1	5	0.75	-1	94	0.25
2	7	8.88	3	5	-0.75	-1	17	-1.25	4	0.5	-2	86	-0.5	7	-0.5	-0.5	60	-0.75	5	-1.5	-1.25	74	-2.125
3	7	8.88	3	6	0	-0.5	85	-0.25	4	0	-1.5	88	-0.75	4	-0.5	-0.25	93	-0.625	7	0.25	-0.75	78	-0.125
4	7	8.88	3	4	-0.25	-1	51	-0.75	4	-0.25	-1.25	80	-0.875	4	-0.75	-0.5	69	-1	6	0	-1.25	104	-0.625
5	7	8.88	3	4	0	-0.75	99	-0.375	4	-1	-1.5	79	-1.75	7	-0.5	-0.5	52	-0.75	7	-1	-1.75	84	-1.875
1	1	1.17	3	8	0	-0.75	35	-0.375	6	0	-1.25	144	-0.625	7	-0.5	-2.5	38	-1.75	6	-0.5	-1	7	-1
2	1	1.17	3	8	1	-1.25	134	0.375	7	0	-1	94	-0.5	8	-0.75	-1.5	64	-1.5	6	-0.5	-0.75	171	-0.875
3	1	1.17	3	5	-0.5	-0.75	54	-0.875	7	0.75	-0.25	88	0.625	6	-0.75	-1.75	63	-1.625	8	-0.75	-1	153	-1.25
4	1	1.17	3	6	1	-1.25	112	0.375	4	0	-0.75	139	-0.375	7	-0.5	-1.5	70	-1.25	4	-0.5	-1	170	-1
5	1	1.17	3	6	0.75	-1.25	145	0.125	6	-0.25	-1	20	-0.75	7	-0.25	-2.5	61	-1.5	6	0.75	-0.75	157	0.375
1	4	3.19	3	5	-0.5	-1	68	-1	4	-0.75	-1	104	-1.25	7	-1	-1	76	-1.5	6	-0.75	-1.25	100	-1.375
2	4	3.19	3	4	-1	-0.75	66	-1.375	9	0	-1.25	100	-0.625	7	-0.75	-1.25	76	-1.375	5	-0.5	-1.5	97	-1.25
3	4	3.19	3	6	-0.75	-0.75	69	-1.125	7	-0.25	-1.5	94	-1	6	-0.75	-1.25	80	-1.375	9	-0.5	-1.25	100	-1.125
4	4	3.19	3	6	0	-1.25	67	-0.625	7	0.25	-1.75	93	-0.625	4	-0.75	-1.25	99	-1.375	8	0	-2	94	-1
5	4	3.19	3	5	-0.5	-1	81	-1	5	-0.75	-1.5	104	-1.5	7	-1	-1.25	123	-1.625	6	-0.25	-1.75	96	-1.125
1	3	3.19	3	6	-0.25	-0.75	108	-0.625	5	0.5	-1.25	91	-0.125	6	-0.5	-1.25	60	-1.125	6	-0.25	-0.75	95	-0.625
2	3	3.19	3	4	0.5	-1	86	0	8	-0.25	-1.25	95	-0.875	5	0.25	-1.25	80	-0.375	6	-0.5	-1.25	97	-1.125
3	3	3.19	3	8	0.25	-1	80	-0.25	7	-0.25	-0.75	103	-0.625	8	0	-1.25	81	-0.625	7	-1	-1.25	115	-1.625
4	3	3.19	3	4	-0.25	-1.25	77	-0.875	6	-0.25	-0.5	107	-0.5	5	-0.5	-0.5	60	-0.75	8	0	-2	96	-1
5	3	3.19	3	5	-0.75	-1.5	100	-1.5	5	-0.5	-1.5	95	-1.25	7	0	-1.25	82	-0.625	6	-0.75	-1	105	-1.25
1	6	5.93	3	4	-1	-1	57	-1.5	8	-0.5	-1.25	92	-1.125	6	-1.5	-1.75	94	-2.375	7	-1	-1.25	989	-1.625
2	6	5.93	3	7	-1	-1.25	67	-1.625	6	0	-1.25	93	-0.625	5	-0.5	-1.5	71	-1.25	8	-0.5	-1.5	95	-1.25
3	6	5.93	3	4	-0.75	-1.5	71	-1.5	7	-0.25	-1.5	95	-1	5	-1.25	-1.25	68	-1.875	7	-1.5	-1.25	94	-2.125
4	6	5.93	3	4	-1.75	-1	110	-2.25	7	0.25	-1	103	-0.25	4	-1.75	-2	59	-2.75	7	-1.75	-1.25	110	-2.375
5	6	5.93	3	6	-1	-1	129	-1.5	4	0.5	-1	93	0	8	-1.5	-1.25	76	-2.125	7	-0.75	-1.75	100	-1.625
